# Supplementary material for: Power-Law Modeling of Cancer Cell Fates Driven by Signaling Data to Reveal Drug Effects
Source: PLoS One. 2016 Oct 20;11(10):e0165049. doi: 10.1371/journal.pone.0165049 (PMC5072688; doi:10.1371/journal.pone.0165049)
Supplement: S1 File — The compressed zip file contains the data in ‘.mat’ format which can be accessed by MATLAB. This data file comprises the outputs of SimBoolNet when simulated the dynamics of the network in Fig 1(a). The rows and the columns of the data matrix represent the nodes in Fig 1(a) (i.e., Casp8, Casp9, OncogenicSignature, Casp3, CellDeath, DNADamage and EGFR) and the simulation iterations. Besides the simulation described in the main text, another 10 times of simulations using different parameter settings are provided to explore the robustness of the curve fitting results to the parameters. (ZIP) [file pone.0165049.s001.zip]

Archive with 2 entries (1 files):
- S1_SimBoolNet/
- S1_SimBoolNet/simboolnet.mat
