# Supplementary material for: Power-Law Modeling of Cancer Cell Fates Driven by Signaling Data to Reveal Drug Effects
Source: PLoS One. 2016 Oct 20;11(10):e0165049. doi: 10.1371/journal.pone.0165049 (PMC5072688; doi:10.1371/journal.pone.0165049)
Supplement: S2 File — The compressed zip file contains the ‘.mat’ data which comprises the outputs of CellDesigner when simulated the dynamics of the network in [9]. The rows and the columns of the data matrix represent the simulation iterations and the 112 species in the ODE model of [9]. (ZIP) [file pone.0165049.s002.zip]

Archive with 2 entries (1 files):
- CellDesigner/
- CellDesigner/CellDesigner.mat
