# Supplementary material for: Power-Law Modeling of Cancer Cell Fates Driven by Signaling Data to Reveal Drug Effects
Source: PLoS One. 2016 Oct 20;11(10):e0165049. doi: 10.1371/journal.pone.0165049 (PMC5072688; doi:10.1371/journal.pone.0165049)
Supplement: S3 File — The compressed zip file contains the ‘.mat’ data which is from the published work of Lee et al. [11]. The data are separated into 3 data files according to the breast cancer cell lines, i.e. BT20, MDA-MB-453 and MCF7. Each data file comprises the measurements of signaling proteins and cell fates from the same cell line. The rows and the columns of the data matrix represent the observations and the signaling proteins (or cell fates), respectively. (ZIP) [file pone.0165049.s003.zip]

Archive with 5 entries (4 files):
- Breast cancer/
- Breast cancer/BT20.mat
- Breast cancer/header.mat
- Breast cancer/MCF7.mat
- Breast cancer/MD453.mat
