# Supplementary material for: Power-Law Modeling of Cancer Cell Fates Driven by Signaling Data to Reveal Drug Effects
Source: PLoS One. 2016 Oct 20;11(10):e0165049. doi: 10.1371/journal.pone.0165049 (PMC5072688; doi:10.1371/journal.pone.0165049)
Supplement: S5 File — The compressed zip file contains the ‘.mat’ data which is from the DREAM8 challenge in 2013 [17]. There are four cell lines, namely BT20, BT549, MCF7 and UACC812. The rows and the columns of the data matrix represent the observations and the signals, respectively. (ZIP) [file pone.0165049.s005.zip]

Archive with 2 entries (1 files):
- DREAM8/
- DREAM8/DREAM8.mat
